# Supplementary material for: Chromosome-Scale, Haplotype-Resolved Genome Assembly of Non-Sex-Reversal Females of Swamp Eel Using High-Fidelity Long Reads and Hi-C Data
Source: Front Genet. 2022 May 18;13:903185. doi: 10.3389/fgene.2022.903185 (PMC9165713; doi:10.3389/fgene.2022.903185)
Supplement: Supplementary file 1 [file Table1.xls]

## Sheet: Sheet1
Supplementary Table S1. The total length and weight of Non-sex-reversal females
No.	Gender	Total length	Weight
1	F	75	561.6
2	F	63	345.2
3	F	62	293.7
4	F	59	260
5	F	58	235.8
6	F	57	225.6
7	F	57.8	240.1
8	F	66	353.7
9	F	60.5	213.5
10	F	54.5	207.6
11	F	62	245.3
12	F	63.5	289.3
