# Supplementary material for: Chromosome-Scale, Haplotype-Resolved Genome Assembly of Non-Sex-Reversal Females of Swamp Eel Using High-Fidelity Long Reads and Hi-C Data
Source: Front Genet. 2022 May 18;13:903185. doi: 10.3389/fgene.2022.903185 (PMC9165713; doi:10.3389/fgene.2022.903185)
Supplement: Supplementary file 2 [file Table10.xls]

## Sheet: Supplementary Table S1
Supplementary Table S1. The total length and weight of Non-sex-reversal females
No.	Gender	Total length	Weight
1	F	75	561.6
2	F	63	345.2
3	F	62	293.7
4	F	59	260
5	F	58	235.8
6	F	57	225.6
7	F	57.8	240.1
8	F	66	353.7
9	F	60.5	213.5
10	F	54.5	207.6
11	F	62	245.3
12	F	56	226

## Sheet: Supplementary Table S2
Supplementary Table S2. Summary of the sequencing data generated in this project
Library	Sequencing platform	Insert size	read length (bp)	Reads number	Clean data (Gb)	Sequence coverage (X)
Illumina paired-end libraries	Illumina NovaSeq 6000	350 bp	150	540195818	80.84	101
HiFi reads	PacBio SEQUEL II	15 kb	16648.3	1764134	29.37	35.4
Hi-C reads	Illumina NovaSeq 6000	350 bp	150	777571630	116.59	145.49
Transcriptome	Illumina NovaSeq 6000	350 bp	150	979100	11.65	-

## Sheet: Supplementary Table  S3
Supplementary Table S3. The completeness and coverage statistics of the Mal.V2-NSR assembly
Sample name	Mapping rate(%)	Average sequencing depth	Coverage(%)	Coverage at least 4X(%)	Coverage at least 10X(%)	Coverage at least 20X(%)
Illumina	99.8	93.52	99.96	99.91	99.82	99.65
HIFI	99.98	33.81	99.97	99.78	99.18	92.02

## Sheet: Supplementary Tables  S4
Supplementary Tables S4. BUSCO analysis results of the Mal.V2-NSR assembly and two phased haplotype assemblies (Hap1 and Hap2).
Type	Mal.V2-NSR		Hap1		Hap2
	Proteins	Percentage(%)	Proteins	Percentage(%)	Proteins	Percentage(%)
Complete BUSCOs (C)	4462	97.3	4453	97.1	4458	97.3
Complete and single-copy BUSCOs (S)	4328	94.4	4328	94.4	4339	94.7
Complete and duplicated BUSCOs (D)	134	2.9	125	2.7	119	2.6
Fragmented BUSCOs (F)	42	0.9	43	0.9	41	0.9
Missing BUSCOs (M)	80	1.8	88	2	85	1.8
Total BUSCO groups searched	4584	100	4584	100	4584	100

## Sheet: Supplementary Tables S5
Supplementary Tables S5. Repeat content in the new Mal.V2-NSR assembly.
Type	Repbase TEs		TE protiens		De novo		Combined TEs
	Length (Bp)	% in genome	Length (Bp)	% in genome	Length (Bp)	% in genome	Length (Bp)	% in genome
DNA	66029914	7.88	22847334	2.73	145994642	17.41	176126241	21.01
LINE	67612505	8.06	50113771	5.98	117263868	13.99	151498387	18.07
SINE	6762693	0.81	0	0	14339564	1.71	20538012	2.45
LTR	23283307	2.78	20389330	2.43	77090627	9.2	86484191	10.32
Satellite	2919245	0.35	0	0	2857980	0.34	5723431	0.68
Simple_repeat	0	0	0	0	5806	0	5806	0
Other	4265	0	0	0	0	0	4265	0
Unknown	1304783	0.16	1638	0	22099492	2.64	23354834	2.79
Total	163644382	19.52	93296312	11.13	339257824	40.47	402319190	47.99

## Sheet: Supplementary Table S6
Supplementary Table S6. Statistics of noncoding RNAs in the sex-non-reversal assembly
Type	Copy	Average length(bp)	Total length(bp)	% of genome
miRNA	273	82	22478	0.002681
tRNA	42869	74	3179420	0.379231
rRNA	3933	184	725098	0.086487
snRNA	964	154	148109	0.017666

## Sheet: Supplementary Table  S7
Supplementary Table S7. Statistics of predicted protein-coding genes in Mal.V2-NSR assembly
Gene set		Number	Average gene length (bp)	Average CDS length (bp)	Average exon per gene	Average exon length (bp)	Average intron length (bp)
De novo	Genscan	22560	22790.5	1715.21	9.68	177.19	2427.97
	AUGUSTUS	26077	13476.9	1479.61	8.64	171.24	1570.18
Homolog	Astatotilapia calliptera	49449	26564	1147.4	5.85	196.08	5238.89
	Acanthochromis polyacanthus	46976	26158.4	1063.59	5.82	182.67	5203.81
	Mastacembelus armatus	44938	27668.1	1148.99	6.13	187.33	5165.94
	Anabas testudineus	46657	27710.2	1128.79	6.05	186.5	5260.87
	Monopterus albus	46464	24419.9	1075.16	5.88	182.72	4779.73
	Amphiprion ocellaris	46942	27277.6	1143.95	6.11	187.38	5119.09
trans.orf/RNAseq		15852	20991.4	1880.49	11.74	351.14	1569.84
BUSCO		4578	13195.2	2020.14	12.72	158.86	953.81
MAKER		22097	20900.3	1711.2	10.37	292.48	1906.17
HiCESAP		22704	18708.7	1722.99	10.46	309.18	1634.87

## Sheet: Supplementary Table  S8
Supplementary Table S8. Statistics of gene function annotation in the sex-non-reversal assembly genome
	Number	Percent (%)
Total	22704	100
Annotated	22281	98.14
NR	22216	97.85
TrEMBL	22066	97.19
KEGG	21813	96.08
InterPro	20356	89.66
Swissprot	19516	85.96
Pfam	19640	86.5
KOG	18018	79.36
GO	15457	68.08
Unannotated	423	1.86

## Sheet: Supplementary Table S9
Supplementary Table S9. Summary of SyRI structural annotation between Mal.V1-CLR and Mal. V2-NSR
Variant_type	Count	Mal.V1-CLR (bp)	Mal.V2-NSR (bp)
Syntenic regions	652	703045061	706918395
Inversions	268	15245974	15872762
Translocations	540	4786921	4929820
Duplications (V1-CLR)	137	1495871	-
Duplications (V2-NSR)	890	-	4376081
Not aligned (V1-CLR)	1255	70548815	-
Not aligned (V2-NSR)	2035	-	81824335

## Sheet: Supplementary Table S10
Supplementary Table S10. Summary of SyRI structural annotation between Hap1 and Hap2
Variant_type	Count	Hap1 (bp)	Hap2 (bp)
Syntenic regions	390	741133216	737987451
Inversions	224	3810675	2481779
Translocations	276	1752483	1753370
Duplications (Hap1)	25	220956	-
Duplications (Hap2)	272	-	1737978
Not aligned (Hap1)	711	60257418	-
Not aligned (Hap2)	933	-	63663661

[truncated: 2 more sheets: Supplementary Table S11, Supplementary Table S12]
