# Supplementary material for: Chromosome-Scale, Haplotype-Resolved Genome Assembly of Non-Sex-Reversal Females of Swamp Eel Using High-Fidelity Long Reads and Hi-C Data
Source: Front Genet. 2022 May 18;13:903185. doi: 10.3389/fgene.2022.903185 (PMC9165713; doi:10.3389/fgene.2022.903185)
Supplement: Supplementary file 3 [file Table4.xls]

## Sheet: Sheet1
Supplementary Tables S4. BUSCO analysis results of the Mal.V2-NSR assembly and two phased haplotype assemblies (Hap1 and Hap2).
Type	Mal.V2-NSR		Hap1		Hap2
	Proteins	Percentage(%)	Proteins	Percentage(%)	Proteins	Percentage(%)
Complete BUSCOs (C)	4462	97.3	4453	97.1	4458	97.3
Complete and single-copy BUSCOs (S)	4328	94.4	4328	94.4	4339	94.7
Complete and duplicated BUSCOs (D)	134	2.9	125	2.7	119	2.6
Fragmented BUSCOs (F)	42	0.9	43	0.9	41	0.9
Missing BUSCOs (M)	80	1.8	88	2	85	1.8
Total BUSCO groups searched	4584	100	4584	100	4584	100
