# Supplementary material for: Chromosome-Scale, Haplotype-Resolved Genome Assembly of Non-Sex-Reversal Females of Swamp Eel Using High-Fidelity Long Reads and Hi-C Data
Source: Front Genet. 2022 May 18;13:903185. doi: 10.3389/fgene.2022.903185 (PMC9165713; doi:10.3389/fgene.2022.903185)
Supplement: Supplementary file 4 [file Table2.xls]

## Sheet: Sheet1
Supplementary Table S2. Summary of the sequencing data generated in this project
Library	Sequencing platform	Insert size	read length (bp)	Reads number	Clean data (Gb)	Sequence coverage (X)
Illumina paired-end libraries	Illumina NovaSeq 6000	350 bp	150	540195818	80.84	101
HiFi reads	PacBio SEQUEL II	15 kb	16648.3	1764134	29.37	35.4
Hi-C reads	Illumina NovaSeq 6000	350 bp	150	777571630	116.59	145.49
Transcriptome	Illumina NovaSeq 6000	350 bp	150	979100	11.65	-
