# Supplementary material for: Chromosome-Scale, Haplotype-Resolved Genome Assembly of Non-Sex-Reversal Females of Swamp Eel Using High-Fidelity Long Reads and Hi-C Data
Source: Front Genet. 2022 May 18;13:903185. doi: 10.3389/fgene.2022.903185 (PMC9165713; doi:10.3389/fgene.2022.903185)
Supplement: Supplementary file 5 [file Table12.xls]

## Sheet: Sheet1
Supplementary Table S12. Identified MHC genes in Mal.V2-NSR
GeneID	Gene name	Chromosome	Start	End	Strand	Annotation
						nr	trembl	swissprot	pfam	kog
Mon0061800.1	MHCI	chr3	47174442	47263392	+	MHC class I antigen [Monopterus albus]	MHC class I antigen {ECO:0000313|EMBL:AHA14508.1} OS=Monopterus albus (Swamp eel) PE=2	Major histocompatibility complex class I-related gene protein MHC class I-related gene protein Precursor OS=Rattus norvegicus (Rat) Name=Mr1 Synonyms=Hlals PE=2	Class I Histocompatibility antigen, domains alpha 1 and 2	[V] LSE0194 H Major histocompatibility complex, class II
Mon0170460.1	MHCII	chr9	7036761	7059241	+	MHC class II antigen [Monopterus albus]	MHC class II antigen {ECO:0000313|EMBL:AHC54585.1} OS=Monopterus albus (Swamp eel) Name=MHC-DAA {ECO:0000313|EMBL:AHC54585.1} PE=2	DLA class II histocompatibility antigen, DR-1 beta chain Precursor OS=Canis lupus familiaris (Dog) (Canis familiaris) PE=2	Immunoglobulin C1-set domain	[V] LSE0194 H Major histocompatibility complex, class II
Mon0061760.1	MHCI	chr3	46545844	46550334	+	major histocompatibility complex class I-related gene protein-like isoform X2 [Monopterus albus]	Uncharacterized protein {ECO:0000313|Ensembl:ENSMALP00000025863} OS=Monopterus albus (Swamp eel) PE=4	Major histocompatibility complex class I-related gene protein MHC class I-related gene protein Precursor OS=Rattus norvegicus (Rat) Name=Mr1 Synonyms=Hlals PE=2	Immunoglobulin C1-set domain	[V] LSE0194 H Major histocompatibility complex, class II
Mon0168360.1	MHCII	chr9	484753	496604	+	MHC class II antigen [Monopterus albus]	MHC class II antigen {ECO:0000313|EMBL:AHC54585.1} OS=Monopterus albus (Swamp eel) Name=MHC-DAA {ECO:0000313|EMBL:AHC54585.1} PE=2	DLA class II histocompatibility antigen, DR-1 beta chain Precursor OS=Canis lupus familiaris (Dog) (Canis familiaris) PE=2	Immunoglobulin C1-set domain	[V] LSE0194 H Major histocompatibility complex, class II
Mon0168340.1	MHCII	chr9	396536	397311	+	MHC class II antigen [Monopterus albus]	MHC class II antigen {ECO:0000313|EMBL:AHC54585.1} OS=Monopterus albus (Swamp eel) Name=MHC-DAA {ECO:0000313|EMBL:AHC54585.1} PE=2	H-2 class II histocompatibility antigen, E-B beta chain Precursor OS=Mus musculus (Mouse) Name=H2-Eb1 PE=1	Immunoglobulin C1-set domain	N/A
Mon0168990.1	MHCII	chr9	1743222	1747308	-	MHC class II antigen beta chain [Trachinotus ovatus]	MHC class II antigen {ECO:0000313|EMBL:AFU60517.1} OS=Monopterus albus (Swamp eel) Name=DAB {ECO:0000313|EMBL:AFU60517.1} PE=4	Rano class II histocompatibility antigen, A beta chain RT1 class II histocompatibility antigen, A beta chain Fragment OS=Rattus norvegicus (Rat) Name=RT1-B PE=3	Class II histocompatibility antigen, beta domain	[V] LSE0194 H Major histocompatibility complex, class II
Mon0061780.1	MHCI	chr3	46691629	46704701	+	MHC class I antigen [Monopterus albus]	Uncharacterized protein {ECO:0000313|Ensembl:ENSMALP00000002731} OS=Monopterus albus (Swamp eel) PE=4	Major histocompatibility complex class I-related gene protein MHC class I-related gene protein Precursor OS=Rattus norvegicus (Rat) Name=Mr1 Synonyms=Hlals PE=2	Immunoglobulin C1-set domain	[V] LSE0194 H Major histocompatibility complex, class II
Mon0168390.1	MHCII	chr9	577335	598051	+	transferrin receptor protein 2 [Mastacembelus armatus]	Uncharacterized protein {ECO:0000313|Ensembl:ENSLBEP00000025312} OS=Labrus bergylta (ballan wrasse) PE=4	Transferrin receptor protein 2 Short=TfR2 OS=Mus musculus (Mouse) Name=Tfr2 Synonyms=Trfr2 PE=1	Class II histocompatibility antigen, beta domain	N/A
Mon0061790.1	MHCI	chr3	46784476	46843451	+	MHC class I antigen [Monopterus albus]	MHC class I antigen {ECO:0000313|EMBL:AHA14508.1} OS=Monopterus albus (Swamp eel) PE=2	Major histocompatibility complex class I-related gene protein MHC class I-related gene protein Precursor OS=Rattus norvegicus (Rat) Name=Mr1 Synonyms=Hlals PE=2	Class I Histocompatibility antigen, domains alpha 1 and 2	[V] LSE0194 H Major histocompatibility complex, class II
Mon0061880.1	MHCI	chr3	47517342	47524373	-	major histocompatibility complex class I-related gene protein-like [Monopterus albus]	Uncharacterized protein {ECO:0000313|Ensembl:ENSMALP00000005528} OS=Monopterus albus (Swamp eel) PE=4	Major histocompatibility complex class I-related gene protein MHC class I-related gene protein Precursor OS=Pan troglodytes (Chimpanzee) Name=MR1 PE=2	Class I Histocompatibility antigen, domains alpha 1 and 2	[V] LSE0194 H Major histocompatibility complex, class II
Mon0066930.1	MHCIa	chr3	60715605	60727237	-	MHC class Ia antigen [Monopterus albus]	MHC class Ia antigen {ECO:0000313|EMBL:ALO19880.1} OS=Monopterus albus (Swamp eel) PE=2	Class I histocompatibility antigen, F10 alpha chain B-F histocompatibility F10 antigen B-F-beta-IV B12 Precursor OS=Gallus gallus (Chicken) PE=2	Class I Histocompatibility antigen, domains alpha 1 and 2	[V] LSE0194 H Major histocompatibility complex, class II
Mon0168380.1	MHCII	chr9	560776	569162	+	mamu class II histocompatibility antigen, DR alpha chain-like isoform X1 [Xiphias gladius]	MHC class II antigen alpha chain {ECO:0000313|EMBL:ALG62660.1} OS=Trachinotus ovatus (Derbio) (Gasterosteus ovatus) Name=Trov-DAA {ECO:0000313|EMBL:ALG62660.1} PE=2	H-2 class II histocompatibility antigen, E-S beta chain Fragment OS=Mus musculus (Mouse) Name=H2-Eb1 PE=1	Class II histocompatibility antigen, alpha domain	N/A
Mon0061680.1	MHCIa	chr3	46216022	46319178	-	MHC class Ia antigen [Monopterus albus]	MHC class Ia antigen {ECO:0000313|EMBL:ALO19880.1} OS=Monopterus albus (Swamp eel) PE=2	Major histocompatibility complex class I-related gene protein MHC class I-related gene protein Precursor OS=Rattus norvegicus (Rat) Name=Mr1 Synonyms=Hlals PE=2	Immunoglobulin C1-set domain	[V] LSE0194 H Major histocompatibility complex, class II
Mon0169000.1	MHCII	chr9	1758654	1761193	-	MHC class II antigen [Monopterus albus]	MHC class II antigen {ECO:0000313|EMBL:AHC54585.1} OS=Monopterus albus (Swamp eel) Name=MHC-DAA {ECO:0000313|EMBL:AHC54585.1} PE=2	H-2 class II histocompatibility antigen, E-B beta chain Precursor OS=Mus musculus (Mouse) Name=H2-Eb1 PE=1	Immunoglobulin C1-set domain	N/A
Mon0168980.1	MHCII	chr9	1706351	1747308	-	MHC class II antigen beta chain [Miichthys miiuy]	MHC class II antigen {ECO:0000313|EMBL:AFU60517.1} OS=Monopterus albus (Swamp eel) Name=DAB {ECO:0000313|EMBL:AFU60517.1} PE=4	HLA class II histocompatibility antigen, DQ beta 1 chain MHC class II antigen DQB1 Precursor OS=Homo sapiens (Human) Name=HLA-DQB1 Synonyms=HLA-DQB PE=1	Class II histocompatibility antigen, beta domain	[V] LSE0194 H Major histocompatibility complex, class II
Mon0062030.1	MHCIa	chr3	48108340	48121556	+	MHC class Ia antigen [Monopterus albus]	MHC class Ia antigen {ECO:0000313|EMBL:ALO19880.1} OS=Monopterus albus (Swamp eel) PE=2	Major histocompatibility complex class I-related gene protein MHC class I-related gene protein Precursor OS=Rattus norvegicus (Rat) Name=Mr1 Synonyms=Hlals PE=2	Immunoglobulin C1-set domain	[V] LSE0194 H Major histocompatibility complex, class II
Mon0170470.1	MHCII	chr9	7067462	7075765	+	MHC class II antigen beta chain [Miichthys miiuy]	MHC class II antigen {ECO:0000313|EMBL:AFU60517.1} OS=Monopterus albus (Swamp eel) Name=DAB {ECO:0000313|EMBL:AFU60517.1} PE=4	N/A	Class II histocompatibility antigen, beta domain	N/A
Mon0117160.1	MHCII	chr6	22941706	22943572	-	H-2 class II histocompatibility antigen, A-U alpha chain-like [Toxotes jaculatrix]	Uncharacterized protein {ECO:0000313|Ensembl:ENSMALP00000002864} OS=Monopterus albus (Swamp eel) PE=4	HLA class II histocompatibility antigen, DP alpha 1 chain DP(W3) DP(W4) HLA-SB alpha chain MHC class II DP3-alpha MHC class II DPA1 Precursor OS=Homo sapiens (Human) Name=HLA-DPA1 Synonyms=HLA-DP1A, HLASB PE=1	Immunoglobulin C1-set domain	[V] LSE0194 H Major histocompatibility complex, class II
Mon0061770.1	MHCI	chr3	46599913	46631798	+	MHC class I antigen [Monopterus albus]	MHC class I antigen {ECO:0000313|EMBL:AHA14508.1} OS=Monopterus albus (Swamp eel) PE=2	Major histocompatibility complex class I-related gene protein MHC class I-related gene protein Precursor OS=Pongo abelii (Sumatran orangutan) (Pongo pygmaeus abelii) Name=MR1 PE=2	Class I Histocompatibility antigen, domains alpha 1 and 2	[V] LSE0194 H Major histocompatibility complex, class II
Mon0168370.1	MHCII	chr9	504297	507464	+	MHC class II antigen beta chain [Miichthys miiuy] >AGJ70377.1 MHC class II antigen beta chain [Miichthys miiuy]	MHC class II antigen {ECO:0000313|EMBL:AFU60517.1} OS=Monopterus albus (Swamp eel) Name=DAB {ECO:0000313|EMBL:AFU60517.1} PE=4	HLA class II histocompatibility antigen, DQ beta 1 chain MHC class II antigen DQB1 Precursor OS=Homo sapiens (Human) Name=HLA-DQB1 Synonyms=HLA-DQB PE=1	Class II histocompatibility antigen, beta domain	[V] LSE0194 H Major histocompatibility complex, class II
Mon0168350.1	MHCII	chr9	405467	434857	+	major histocompatibility complex class II integral membrane beta chain [Pimephales promelas]	MHC class II antigen {ECO:0000313|EMBL:AHC54585.1} OS=Monopterus albus (Swamp eel) Name=MHC-DAA {ECO:0000313|EMBL:AHC54585.1} PE=2	Rano class II histocompatibility antigen, A beta chain RT1 class II histocompatibility antigen, A beta chain Fragment OS=Rattus norvegicus (Rat) Name=RT1-B PE=3	Immunoglobulin C1-set domain	[V] LSE0194 H Major histocompatibility complex, class II
Mon0206180.1	MHCII	chr10	33650666	33656107	+	MHC II invariant chain [Siniperca chuatsi]	Uncharacterized protein {ECO:0000313|Ensembl:ENSMALP00000019920} OS=Monopterus albus (Swamp eel) PE=4	H-2 class II histocompatibility antigen gamma chain Ia antigen-associated invariant chain Short=Ii MHC class II-associated invariant chain OS=Rattus norvegicus (Rat) Name=Cd74 PE=1	Thyroglobulin type-1 repeat	[MW] KOG1214 Nidogen and related basement membrane protein proteins
