# Supplementary material for: Chromosome-Scale, Haplotype-Resolved Genome Assembly of Non-Sex-Reversal Females of Swamp Eel Using High-Fidelity Long Reads and Hi-C Data
Source: Front Genet. 2022 May 18;13:903185. doi: 10.3389/fgene.2022.903185 (PMC9165713; doi:10.3389/fgene.2022.903185)
Supplement: Supplementary file 8 [file Table5.xls]

## Sheet: Sheet1
Supplementary Tables S5. Repeat content in the new Mal.V2-NSR assembly.
Type	Repbase TEs		TE protiens		De novo		Combined TEs
	Length (Bp)	% in genome	Length (Bp)	% in genome	Length (Bp)	% in genome	Length (Bp)	% in genome
DNA	66029914	7.88	22847334	2.73	145994642	17.41	176126241	21.01
LINE	67612505	8.06	50113771	5.98	117263868	13.99	151498387	18.07
SINE	6762693	0.81	0	0	14339564	1.71	20538012	2.45
LTR	23283307	2.78	20389330	2.43	77090627	9.2	86484191	10.32
Satellite	2919245	0.35	0	0	2857980	0.34	5723431	0.68
Simple_repeat	0	0	0	0	5806	0	5806	0
Other	4265	0	0	0	0	0	4265	0
Unknown	1304783	0.16	1638	0	22099492	2.64	23354834	2.79
Total	163644382	19.52	93296312	11.13	339257824	40.47	402319190	47.99
