# Supplementary material for: Chromosome-Scale, Haplotype-Resolved Genome Assembly of Non-Sex-Reversal Females of Swamp Eel Using High-Fidelity Long Reads and Hi-C Data
Source: Front Genet. 2022 May 18;13:903185. doi: 10.3389/fgene.2022.903185 (PMC9165713; doi:10.3389/fgene.2022.903185)
Supplement: Supplementary file 10 [file Table3.xls]

## Sheet: Sheet1
Supplementary Table S3. The completeness and coverage statistics of the Mal.V2-NSR assembly
Sample name	Mapping rate(%)	Average sequencing depth	Coverage(%)	Coverage at least 4X(%)	Coverage at least 10X(%)	Coverage at least 20X(%)
Illumina	99.8	93.52	99.96	99.91	99.82	99.65
HIFI	99.98	33.81	99.97	99.78	99.18	92.02
