# Supplementary material for: Chromosome-Scale, Haplotype-Resolved Genome Assembly of Non-Sex-Reversal Females of Swamp Eel Using High-Fidelity Long Reads and Hi-C Data
Source: Front Genet. 2022 May 18;13:903185. doi: 10.3389/fgene.2022.903185 (PMC9165713; doi:10.3389/fgene.2022.903185)
Supplement: Supplementary file 12 [file Table6.xls]

## Sheet: Sheet1
Supplementary Table S6. Statistics of noncoding RNAs in the sex-non-reversal assembly
Type	Copy	Average length(bp)	Total length(bp)	% of genome
miRNA	273	82	22478	0.002681
tRNA	42869	74	3179420	0.379231
rRNA	3933	184	725098	0.086487
snRNA	964	154	148109	0.017666
