# Supplementary material for: Chromosome-Scale, Haplotype-Resolved Genome Assembly of Non-Sex-Reversal Females of Swamp Eel Using High-Fidelity Long Reads and Hi-C Data
Source: Front Genet. 2022 May 18;13:903185. doi: 10.3389/fgene.2022.903185 (PMC9165713; doi:10.3389/fgene.2022.903185)
Supplement: Supplementary file 13 [file Table7.xls]

## Sheet: Sheet1
Supplementary Table S7. Statistics of predicted protein-coding genes in Mal.V2-NSR assembly
Gene set		Number	Average gene length (bp)	Average CDS length (bp)	Average exon per gene	Average exon length (bp)	Average intron length (bp)
De novo	Genscan	22560	22790.5	1715.21	9.68	177.19	2427.97
	AUGUSTUS	26077	13476.9	1479.61	8.64	171.24	1570.18
Homolog	Astatotilapia calliptera	49449	26564	1147.4	5.85	196.08	5238.89
	Acanthochromis polyacanthus	46976	26158.4	1063.59	5.82	182.67	5203.81
	Mastacembelus armatus	44938	27668.1	1148.99	6.13	187.33	5165.94
	Anabas testudineus	46657	27710.2	1128.79	6.05	186.5	5260.87
	Monopterus albus	46464	24419.9	1075.16	5.88	182.72	4779.73
	Amphiprion ocellaris	46942	27277.6	1143.95	6.11	187.38	5119.09
trans.orf/RNAseq		15852	20991.4	1880.49	11.74	351.14	1569.84
BUSCO		4578	13195.2	2020.14	12.72	158.86	953.81
MAKER		22097	20900.3	1711.2	10.37	292.48	1906.17
HiCESAP		22704	18708.7	1722.99	10.46	309.18	1634.87
