# Supplementary material for: Chromosome-Scale, Haplotype-Resolved Genome Assembly of Non-Sex-Reversal Females of Swamp Eel Using High-Fidelity Long Reads and Hi-C Data
Source: Front Genet. 2022 May 18;13:903185. doi: 10.3389/fgene.2022.903185 (PMC9165713; doi:10.3389/fgene.2022.903185)
Supplement: Supplementary file 14 [file Table11.xls]

## Sheet: Sheet1
Supplementary Table S11. Identified sex-related genes in Mal.V2-NSR
GeneID	Gene name	Chromosome	Start	End	Strand	Annotation
						nr	trembl	swissprot	pfam	kog
Mon0087740.1	amhr2	chr4	60702835	60708787	-	anti-Muellerian hormone type-2 receptor isoform X2 [Monopterus albus]	Uncharacterized protein {ECO:0000313|Ensembl:ENSMALP00000013735} OS=Monopterus albus (Swamp eel) Name=AMHR2 {ECO:0000313|Ensembl:ENSMALP00000013735} PE=4	Anti-Muellerian hormone type-2 receptor EC=2.7.11.30 Anti-Muellerian hormone type II receptor Short=AMH type II receptor MIS type II receptor Short=MISRII Short=MRII Precursor OS=Mus musculus (Mouse) Name=Amhr2 PE=1	Protein tyrosine kinase	[T] KOG3653 Transforming growth factor beta/activin receptor subfamily of serine/threonine kinases
Mon0070520.1	bcar1	chr4	5288077	5316638	-	breast cancer anti-estrogen resistance protein 1 isoform X1 [Monopterus albus]	Uncharacterized protein {ECO:0000313|Ensembl:ENSMALP00000013062} OS=Monopterus albus (Swamp eel) PE=4	Breast cancer anti-estrogen resistance protein 1 CRK-associated substrate p130cas OS=Mus musculus (Mouse) Name=Bcar1 Synonyms=Cas, Crkas PE=1	Serine rich protein interaction domain	[T] TWOG0479 Signal transduction protein, SH3 containing
Mon0012090.1	dmrt1	chr2	42500122	42525619	-	doublesex and mab-3 related transcription factor 1a [Monopterus albus]	Doublesex and mab-3 related transcription factor 1a {ECO:0000313|EMBL:AAP80398.1} OS=Monopterus albus (Swamp eel) Name=Dmrt1 {ECO:0000313|EMBL:AAP80398.1} PE=2	Doublesex- and mab-3-related transcription factor 1 OS=Oryzias latipes (Japanese rice fish) (Japanese killifish) Name=dmrt1 Synonyms=dmrt1a PE=2	DM DNA binding domain	[K] KOG3815 Transcription factor Doublesex
Mon0033530.1	hsd17b1	chr1	40701584	40704211	+	estradiol 17-beta-dehydrogenase 1 [Xiphias gladius]	Uncharacterized protein {ECO:0000313|Ensembl:ENSMALP00000007061} OS=Monopterus albus (Swamp eel) PE=4	Estradiol 17-beta-dehydrogenase 1 EC=1.1.1.62 17-beta-hydroxysteroid dehydrogenase type 1 Short=17-beta-HSD 1 OS=Pan troglodytes (Chimpanzee) Name=HSD17B1 PE=3	short chain dehydrogenase	[Q] KOG1205 Predicted dehydrogenase
Mon0103670.1	sox2	chr5	40038492	40039460	+	transcription factor SOX-2 [Paralichthys olivaceus] >AVO20992.1 sox2 [Paralichthys olivaceus]	Transcription factor SOX-2 {ECO:0000313|EMBL:AHF55750.1} OS=Paralichthys olivaceus (Bastard halibut) (Hippoglossus olivaceus) Name=Sox2 {ECO:0000313|EMBL:AHF55750.1} PE=2	Transcription factor Sox-2 OS=Danio rerio (Zebrafish) (Brachydanio rerio) ORFNames=zgc:65860, zgc:77389 PE=2	SOX transcription factor	[K] KOG0527 HMG-box transcription factor
Mon0208100.1	sox3	chr10	39004690	39006644	+	transcription factor Sox-3 [Monopterus albus]	Uncharacterized protein {ECO:0000313|Ensembl:ENSMALP00000014722} OS=Monopterus albus (Swamp eel) PE=4	Transcription factor Sox-3 OS=Danio rerio (Zebrafish) (Brachydanio rerio) Name=sox3 {ECO:0000312|ZFIN:ZDB-GENE-980526-333} ORFNames=zgc:110279 PE=1	SOX transcription factor	[K] KOG0527 HMG-box transcription factor
Mon0009940.1	spef2	chr2	36881818	36898862	+	sperm flagellar protein 2 isoform X5 [Monopterus albus]	Uncharacterized protein {ECO:0000313|Ensembl:ENSMALP00000027501} OS=Monopterus albus (Swamp eel) PE=4	Sperm flagellar protein 2 Protein KPL2 OS=Sus scrofa (Pig) Name=SPEF2 Synonyms=KPL2 PE=2	CH-like domain in sperm protein	N/A
Mon0144110.1	maats1	chr8	45564231	45578831	+	protein MAATS1 [Monopterus albus] >XP_020465222.1 protein MAATS1 [Monopterus albus]	Uncharacterized protein {ECO:0000313|Ensembl:ENSMALP00000011152} OS=Monopterus albus (Swamp eel) PE=4	Cilia- and flagella-associated protein 91 {ECO:0000305} Short=CFAP91 {ECO:0000305} AMY-1-associating protein expressed in testis 1 Short=AAT-1 MYCBP/AMY-1-associated testis-expressed protein 1 Protein MAATS1 OS=Macaca fascicularis (Crab-eating macaque) (Cynomolgus monkey) ORFNames=QtsA-10510, QtsA-13847, QtsA-19865 PE=2	Solute carrier (proton/amino acid symporter), TRAMD3 or PAT1	[X] TWOG0496 Unnamed protein
Mon0036780.1	spag6	chr1	52872281	52884638	+	PREDICTED: LOW QUALITY PROTEIN: sperm-associated antigen 6-like [Paralichthys olivaceus]	Putative sperm-associated antigen 6 {ECO:0000313|EMBL:AWP20774.1} OS=Scophthalmus maximus (Turbot) (Psetta maxima) ORFNames=SMAX5B_001784 {ECO:0000313|EMBL:AWP20774.1} PE=4	Sperm-associated antigen 6 Axoneme central apparatus protein Protein PF16 homolog OS=Mus musculus (Mouse) Name=Spag6 Synonyms=Pf16 PE=1	Armadillo/beta-catenin-like repeat	[U] KOG0166 Karyopherin (importin) alpha
Mon0142020.1	foxn5	chr8	39391312	39396869	+	forkhead box protein R1 isoform X5 [Monopterus albus]	Uncharacterized protein {ECO:0000313|Ensembl:ENSMALP00000003608} OS=Monopterus albus (Swamp eel) PE=4	Forkhead box protein N5 OS=Xenopus tropicalis (Western clawed frog) (Silurana tropicalis) Name=foxn5 {ECO:0000250|UniProtKB:Q3BJS0} ORFNames=TEgg028l11.1 PE=2	Forkhead domain	[K] KOG2294 Transcription factor of the Forkhead/HNF3 family
Mon0158610.1	gpr54	chr7	31338805	31353116	-	G-protein coupled receptor 54 [Monopterus albus]	G protein-coupled receptor 54 {ECO:0000313|EMBL:AVZ65972.1} OS=Monopterus albus (Swamp eel) Name=GPR54 {ECO:0000313|EMBL:AVZ65972.1} PE=2	G-protein coupled receptor 54 OS=Oreochromis niloticus (Nile tilapia) (Tilapia nilotica) Name=gpr54 PE=2	7 transmembrane receptor (rhodopsin family)	[R] KOG3656 FOG: 7 transmembrane receptor
Mon0029280.1	Kisspeptin	chr1	27817618	27818632	-	kisspeptin 2 [Monopterus albus]	Uncharacterized protein {ECO:0000313|Ensembl:ENSMALP00000006297} OS=Monopterus albus (Swamp eel) PE=4	N/A	N/A	N/A
Mon0108170.1	amh	chr5	54217460	54221355	+	muellerian-inhibiting factor [Monopterus albus]	Uncharacterized protein {ECO:0000313|Ensembl:ENSMALP00000016472} OS=Monopterus albus (Swamp eel) PE=4	N/A	Anti-Mullerian hormone, N terminal region	N/A
Mon0143250.1	dax1	chr8	43882416	43884354	-	Dax1a [Monopterus albus]	Dax1a {ECO:0000313|EMBL:AFP50058.1} OS=Monopterus albus (Swamp eel) PE=2	Nuclear receptor subfamily 0 group B member 1 Nuclear receptor DAX-1 OS=Sus scrofa (Pig) Name=NR0B1 Synonyms=AHCH, DAX1 PE=2	Ligand-binding domain of nuclear hormone receptor	[T] KOG3575 FOG: Hormone receptors
Mon0003610.1	sf1	chr2	18646981	18667033	-	steroidogenic factor 1 [Monopterus albus]	Uncharacterized protein {ECO:0000313|Ensembl:ENSMALP00000006092} OS=Monopterus albus (Swamp eel) Name=NR5A1 {ECO:0000313|Ensembl:ENSMALP00000006092} PE=4	Nuclear receptor subfamily 5 group A member 2 Alpha-1-fetoprotein transcription factor B1-binding factor Short=hB1F CYP7A promoter-binding factor Hepatocytic transcription factor Liver receptor homolog 1 Short=LRH-1 OS=Homo sapiens (Human) Name=NR5A2 Synonyms=B1F, CPF, FTF PE=1	Ligand-binding domain of nuclear hormone receptor	[K] KOG4218 Nuclear hormone receptor betaFTZ-F1
Mon0019700.1	foxl2	chr2	76852934	76854946	-	forkhead box protein L2 [Monopterus albus]	Forkhead box L2 {ECO:0000313|EMBL:AGJ01120.1} OS=Monopterus albus (Swamp eel) Name=foxl2 {ECO:0000313|EMBL:AGJ01120.1} PE=2	Forkhead box protein L2 OS=Ellobius lutescens (Transcaucasian mole vole) Name=FOXL2 PE=3	Forkhead domain	[K] KOG2294 Transcription factor of the Forkhead/HNF3 family
Mon0097880.1	foxl2-like	chr5	16477831	16478748	+	forkhead box protein L2-like [Monopterus albus]	Zgc:194189 {ECO:0000313|Ensembl:ENSMALP00000029973} OS=Monopterus albus (Swamp eel) PE=4	Forkhead box protein L2 OS=Ellobius lutescens (Transcaucasian mole vole) Name=FOXL2 PE=3	Forkhead domain	[K] KOG2294 Transcription factor of the Forkhead/HNF3 family
Mon0136410.1	cyp19a1	chr8	20286288	20289202	-	aromatase [Monopterus albus]	CYP19 {ECO:0000313|EMBL:ABR37296.1} OS=Monopterus albus (Swamp eel) PE=3	Aromatase EC=1.14.14.14 {ECO:0000250|UniProtKB:P11511} CYPXIX Cytochrome P-450AROM Cytochrome P450 19A1 Estrogen synthase OS=Oryzias latipes (Japanese rice fish) (Japanese killifish) Name=cyp19a1 Synonyms=cyp19 PE=2	Cytochrome P450	[QI] KOG0157 Cytochrome P450 CYP4/CYP19/CYP26 subfamilies
Mon0076150.1	cyp19a2	chr4	25988217	25990761	+	aromatase-like [Monopterus albus]	Uncharacterized protein {ECO:0000313|Ensembl:ENSMALP00000009707} OS=Monopterus albus (Swamp eel) Name=CYP19A1 (1 of many) {ECO:0000313|Ensembl:ENSMALP00000009707} PE=4	Aromatase EC=1.14.14.14 {ECO:0000250|UniProtKB:P11511} CYPXIX Cytochrome P-450AROM Cytochrome P450 19A1 Estrogen synthase OS=Anguilla japonica (Japanese eel) Name=cyp19a1 Synonyms=cyp19 PE=2	Cytochrome P450	[QI] KOG0157 Cytochrome P450 CYP4/CYP19/CYP26 subfamilies
Mon0205640.1	gdf9	chr10	32410393	32413904	-	growth/differentiation factor 9 [Monopterus albus]	Uncharacterized protein {ECO:0000313|Ensembl:ENSMALP00000007189} OS=Monopterus albus (Swamp eel) PE=4	Growth/differentiation factor 9 Short=GDF-9 Precursor OS=Homo sapiens (Human) Name=GDF9 PE=1	Transforming growth factor beta like domain	[T] KOG3900 Transforming growth factor beta, bone morphogenetic protein and related proteins
Mon0118940.1	wnt-4b	chr6	25712842	25716078	+	protein Wnt-4-like [Sphaeramia orbicularis]	Uncharacterized protein {ECO:0000313|Ensembl:ENSMALP00000032698} OS=Monopterus albus (Swamp eel) PE=4	Protein Wnt-4a Precursor OS=Danio rerio (Zebrafish) (Brachydanio rerio) Name=wnt4a Synonyms=wnt-4, wnt4 PE=2	wnt family	[T] KOG3913 Wnt family of developmental regulators
Mon0081210.1	wnt-4a	chr4	42914734	42926551	-	hypothetical protein HST_G00032070 [Hippoglossus stenolepis]	Uncharacterized protein {ECO:0000313|Ensembl:ENSMALP00000019419} OS=Monopterus albus (Swamp eel) PE=4	Protein Wnt-4a Precursor OS=Danio rerio (Zebrafish) (Brachydanio rerio) Name=wnt4a Synonyms=wnt-4, wnt4 PE=2	wnt family	[T] KOG3913 Wnt family of developmental regulators
Mon0012070.1	dmrt2a	chr2	42475695	42480569	-	doublesex- and mab-3-related transcription factor 2a isoform X2 [Anabas testudineus]	Doublesex and mab-3-related transcription factor 2 {ECO:0000313|EMBL:AGJ00067.1} OS=Monopterus albus (Swamp eel) Name=Dmrt2 {ECO:0000313|EMBL:AGJ00067.1} PE=2	Doublesex- and mab-3-related transcription factor 2 Doublesex-like 2 protein Short=DSXL-2 OS=Homo sapiens (Human) Name=DMRT2 Synonyms=DSXL2 PE=2	DM DNA binding domain	[K] KOG3815 Transcription factor Doublesex
Mon0012080.1	dmrt3	chr2	42489422	42492204	-	doublesex- and mab-3-related transcription factor 3 [Monopterus albus]	Doublesex and mab-3-related transcription factor 3 {ECO:0000313|EMBL:ADI24451.1} OS=Monopterus albus (Swamp eel) Name=Dmrt3 {ECO:0000313|EMBL:ADI24451.1} PE=2	Doublesex- and mab-3-related transcription factor 3 OS=Takifugu rubripes (Japanese pufferfish) (Fugu rubripes) Name=dmrt3 PE=2	DMRTA motif	[K] KOG3815 Transcription factor Doublesex
Mon0173890.1	bmp15	chr9	20133755	20136359	+	bone morphogenetic protein 15 [Monopterus albus]	Uncharacterized protein {ECO:0000313|Ensembl:ENSMALP00000018844} OS=Monopterus albus (Swamp eel) PE=4	Bone morphogenetic protein 15 Short=BMP-15 Growth/differentiation factor 9B Short=GDF-9B Precursor OS=Ovis aries (Sheep) Name=BMP15 Synonyms=GDF9B PE=3	Transforming growth factor beta like domain	[T] KOG3900 Transforming growth factor beta, bone morphogenetic protein and related proteins
Mon0023480.1	wnt16	chr1	517878	522868	+	protein Wnt-16 [Monopterus albus]	Uncharacterized protein {ECO:0000313|Ensembl:ENSMALP00000008330} OS=Monopterus albus (Swamp eel) PE=4	Protein Wnt-16 Precursor OS=Bos taurus (Bovine) Name=WNT16 PE=2	wnt family	[T] KOG3913 Wnt family of developmental regulators
Mon0212490.1	eral1	chr12	8497811	8517205	-	PREDICTED: GTPase Era, mitochondrial [Paralichthys olivaceus]	Uncharacterized protein {ECO:0000313|Ensembl:ENSMALP00000019221} OS=Monopterus albus (Swamp eel) PE=4	GTPase Era, mitochondrial ERA-like protein 1 Precursor OS=Salmo salar (Atlantic salmon) Name=eral1 PE=2	KH domain	[DT] KOG1423 Ras-like GTPase ERA
Mon0062970.1	sgk1-l	chr3	50422120	50428652	-	serine/threonine-protein kinase Sgk1-like isoform X1 [Monopterus albus]	Uncharacterized protein {ECO:0000313|Ensembl:ENSMALP00000018746} OS=Monopterus albus (Swamp eel) PE=4	Serine/threonine-protein kinase Sgk1 EC=2.7.11.1 Serum/glucocorticoid-regulated kinase 1 OS=Mus musculus (Mouse) Name=Sgk1 Synonyms=Sgk PE=1	Protein kinase C terminal domain	[RT] KOG0598 Ribosomal protein S6 kinase and related proteins
Mon0125730.1	smad2	chr6	47053738	47072260	-	mothers against decapentaplegic homolog 2 isoform X2 [Monopterus albus]	Uncharacterized protein {ECO:0000313|Ensembl:ENSMALP00000009429} OS=Monopterus albus (Swamp eel) PE=4	Mothers against decapentaplegic homolog 2 Short=MAD homolog 2 Short=Mothers against DPP homolog 2 SMAD family member 2 Short=SMAD 2 Short=Smad2 OS=Danio rerio (Zebrafish) (Brachydanio rerio) Name=smad2 Synonyms=madh2 PE=2	MH1 domain	[TK] KOG3701 TGFbeta receptor signaling protein SMAD and related proteins
Mon0003990.1	smad2	chr2	19543880	19555060	-	mothers against decapentaplegic homolog 2 isoform X1 [Mastacembelus armatus]	Uncharacterized protein {ECO:0000313|Ensembl:ENSMAMP00000030452} OS=Mastacembelus armatus (zig-zag eel) Name=SMAD2 {ECO:0000313|Ensembl:ENSMAMP00000030452} PE=4	Mothers against decapentaplegic homolog 2 Short=MAD homolog 2 Short=Mothers against DPP homolog 2 SMAD family member 2 Short=SMAD 2 Short=Smad2 OS=Danio rerio (Zebrafish) (Brachydanio rerio) Name=smad2 Synonyms=madh2 PE=2	MH2 domain	[TK] KOG3701 TGFbeta receptor signaling protein SMAD and related proteins
Mon0183810.1	dmc1	chr9	50290085	50294094	+	meiotic recombination protein DMC1/LIM15 homolog [Monopterus albus]	Uncharacterized protein {ECO:0000313|Ensembl:ENSMALP00000013394} OS=Monopterus albus (Swamp eel) PE=4	Meiotic recombination protein DMC1/LIM15 homolog OS=Mus musculus (Mouse) Name=Dmc1 Synonyms=Dmc1h, Lim15 PE=1	Rad51	[DL] KOG1434 Meiotic recombination protein Dmc1
Mon0025340.1	igf1	chr1	7958556	7975471	+	insulin-like growth factor I isoform X1 [Monopterus albus]	Uncharacterized protein {ECO:0000313|Ensembl:ENSSPAP00000004860} OS=Stegastes partitus (bicolor damselfish) PE=3	Insulin-like growth factor I Short=IGF-I Somatomedin Precursor OS=Oncorhynchus kisutch (Coho salmon) (Salmo kisutch) Name=igf1 PE=1	Insulin/IGF/Relaxin family	[X] LSE3001 H Unnamed protein
Mon0072800.1	igf2	chr4	17014380	17023650	+	insulin-like growth factor II [Monopterus albus]	Uncharacterized protein {ECO:0000313|Ensembl:ENSMALP00000020297} OS=Monopterus albus (Swamp eel) PE=4	Insulin-like growth factor II Short=IGF-II Erythrotropin Precursor OS=Oncorhynchus mykiss (Rainbow trout) (Salmo gairdneri) Name=igf2 PE=2	Insulin/IGF/Relaxin family	[X] LSE3001 H Unnamed protein
Mon0162480.1	Sox9a1	chr7	44487983	44491870	+	HMG box transcription factor Sox9a1 [Monopterus albus]	Uncharacterized protein {ECO:0000313|Ensembl:ENSMALP00000023393} OS=Monopterus albus (Swamp eel) Name=SOX9 {ECO:0000313|Ensembl:ENSMALP00000023393} PE=4	Transcription factor Sox-9-B OS=Xenopus laevis (African clawed frog) Name=sox9-b Synonyms=sox9, sox9b {ECO:0000312|EMBL:AAH76783.1} PE=2	Sox developmental protein N terminal	[K] KOG0527 HMG-box transcription factor
Mon0184140.1	Sox9a2	chr9	51469381	51472966	+	transcription factor Sox-9-A-like [Acanthochromis polyacanthus]	Uncharacterized protein {ECO:0000313|Ensembl:ENSMALP00000016156} OS=Monopterus albus (Swamp eel) PE=4	Transcription factor Sox-9-B OS=Xenopus laevis (African clawed frog) Name=sox9-b Synonyms=sox9, sox9b {ECO:0000312|EMBL:AAH76783.1} PE=2	HMG (high mobility group) box	[K] KOG0527 HMG-box transcription factor
Mon0137270.1	Fsh	chr8	23783326	23785096	-	follicle stimulating hormone beta subunit precursor [Monopterus albus]	Uncharacterized protein {ECO:0000313|Ensembl:ENSMALP00000020412} OS=Monopterus albus (Swamp eel) PE=4	Gonadotropin subunit beta-1 GTH-I-beta Gonadotropin beta-I chain Precursor OS=Trichopodus trichopterus (Three spot gourami) (Trichogaster trichopterus) Name=cgba PE=3	Cystine-knot domain	N/A
Mon0114080.1	rspo2	chr6	13482112	13548744	-	R-spondin-2 [Chelmon rostratus]	Uncharacterized protein {ECO:0000313|Ensembl:ENSMALP00000004184} OS=Monopterus albus (Swamp eel) PE=4	R-spondin-2 Cysteine-rich and single thrombospondin domain-containing protein 2 Short=Cristin-2 Short=mCristin-2 Roof plate-specific spondin-2 Precursor OS=Mus musculus (Mouse) Name=Rspo2 PE=1	Furin-like repeat, cysteine-rich	[O] KOG3525 Subtilisin-like proprotein convertase
Mon0191910.1	tgfb3	chr11	23999028	24010732	+	transforming growth factor beta-3-like [Monopterus albus]	Uncharacterized protein {ECO:0000313|Ensembl:ENSMALP00000004019} OS=Monopterus albus (Swamp eel) Name=TGFB3 {ECO:0000313|Ensembl:ENSMALP00000004019} PE=4	Transforming growth factor beta-3 Short=TGF-beta-3 Latency-associated peptide Short=LAP Precursor OS=Homo sapiens (Human) Name=TGFB3 PE=1	TGF-beta propeptide	[T] KOG3900 Transforming growth factor beta, bone morphogenetic protein and related proteins
Mon0179700.1	fshr	chr9	40932935	40945413	-	lutropin-choriogonadotropic hormone receptor-like isoform X1 [Monopterus albus]	Uncharacterized protein {ECO:0000313|Ensembl:ENSMALP00000005397} OS=Monopterus albus (Swamp eel) PE=4	Follicle-stimulating hormone receptor Short=FSH-R Follitropin receptor Precursor OS=Equus caballus (Horse) Name=FSHR PE=2	Leucine rich repeats (6 copies)	[T] KOG2087 Glycoprotein hormone receptor
Mon0102350.1	camk4	chr5	35365706	35393987	+	calcium/calmodulin-dependent protein kinase type IV-like [Seriola lalandi dorsalis]	Uncharacterized protein {ECO:0000313|Ensembl:ENSMALP00000029699} OS=Monopterus albus (Swamp eel) PE=4	Calcium/calmodulin-dependent protein kinase type IV Short=CaMK IV EC=2.7.11.17 CaM kinase-GR Calspermin OS=Rattus norvegicus (Rat) Name=Camk4 PE=1	Protein kinase domain	[T] KOG0032 Ca2+/calmodulin-dependent protein kinase, EF-Hand protein superfamily
Mon0177530.1	calmodulin	chr9	35881352	35882933	+	parvalbumin-like EF-hand-containing protein isoform X2 [Sebastes umbrosus]	Uncharacterized protein {ECO:0000313|Ensembl:ENSMALP00000026763} OS=Monopterus albus (Swamp eel) Name=PVALEF {ECO:0000313|Ensembl:ENSMALP00000026763} PE=4	Parvalbumin, muscle OS=Gallus gallus (Chicken) PE=1	EF-hand domain pair	[T] KOG0027 Calmodulin and related proteins (EF-Hand superfamily)
Mon0120240.1	R-spondin-1	chr6	28713547	28730701	+	R-spondin-1 isoform X1 [Monopterus albus]	Uncharacterized protein {ECO:0000313|Ensembl:ENSMALP00000016695} OS=Monopterus albus (Swamp eel) PE=4	R-spondin-1 Roof plate-specific spondin-1 Precursor OS=Danio rerio (Zebrafish) (Brachydanio rerio) Name=rspo1 ORFNames=zgc:92153 PE=2	Furin-like repeat, cysteine-rich	[O] KOG3525 Subtilisin-like proprotein convertase
Mon0096120.1	tshb	chr5	12893948	12895687	+	thyrotropin subunit beta-like [Anabas testudineus]	Uncharacterized protein {ECO:0000313|Ensembl:ENSMALP00000017636} OS=Monopterus albus (Swamp eel) PE=4	Thyrotropin subunit beta Thyroid-stimulating hormone subunit beta Short=TSH-B Short=TSH-beta Thyrotropin beta chain Precursor OS=Anguilla anguilla (European freshwater eel) (Muraena anguilla) Name=tshb PE=1	Cystine-knot domain	N/A
Mon0088550.1	tshb	chr4	63736934	63740673	+	thyrotropin subunit beta-like [Monopterus albus]	Uncharacterized protein {ECO:0000313|Ensembl:ENSMALP00000017865} OS=Monopterus albus (Swamp eel) PE=4	Thyrotropin subunit beta Thyroid-stimulating hormone subunit beta Short=TSH-B Short=TSH-beta Thyrotropin beta chain Precursor OS=Oncorhynchus mykiss (Rainbow trout) (Salmo gairdneri) Name=tshb PE=1	Cystine-knot domain	[T] LSE3670 H Chorionic gonadotropin, beta subunit/Luteinizing hormone, beta subunit/Thyroid stimulating hormone, beta subunit/Follicle stimulating hormone, beta subunit
Mon0067050.1	Cbx3	chr3	60968538	60972456	+	PREDICTED: chromobox protein homolog 3-like isoform X2 [Stegastes partitus]	Uncharacterized protein {ECO:0000313|Ensembl:ENSMALP00000000324} OS=Monopterus albus (Swamp eel) PE=4	Chromobox protein homolog 3 HECH Heterochromatin protein 1 homolog gamma Short=HP1 gamma Modifier 2 protein OS=Homo sapiens (Human) Name=CBX3 PE=1	Chromo shadow domain	[B] KOG1911 Heterochromatin-associated protein HP1 and related CHROMO domain proteins
Mon0116340.1	Cbx3	chr6	21455469	21460052	-	Chromobox protein-like protein 3 Heterochromatin protein 1-like protein gamma [Larimichthys crocea] >TMS11371.1 Chromobox protein-like protein 3 [Larimichthys crocea]	Uncharacterized protein {ECO:0000313|Ensembl:ENSMALP00000016092} OS=Monopterus albus (Swamp eel) PE=4	Chromobox protein homolog 3 Heterochromatin protein 1 homolog gamma Short=HP1 gamma M32 Modifier 2 protein OS=Mus musculus (Mouse) Name=Cbx3 PE=1	Chromo (CHRromatin Organisation MOdifier) domain	[B] KOG1911 Heterochromatin-associated protein HP1 and related CHROMO domain proteins
Mon0185740.1	Rab37-like	chr9	58969721	59021181	-	ras-related protein Rab-37-like [Monopterus albus]	Uncharacterized protein {ECO:0000313|Ensembl:ENSMALP00000022561} OS=Monopterus albus (Swamp eel) PE=4	Ras-related protein Rab-37 Precursor OS=Homo sapiens (Human) Name=RAB37 PE=1	Ras family	[R] KOG0083 GTPase Rab26/Rab37, small G protein superfamily
Mon0165150.1	Rab37	chr7	55980015	55990275	-	PREDICTED: ras-related protein Rab-37 isoform X1 [Lates calcarifer]	Uncharacterized protein {ECO:0000313|Ensembl:ENSMALP00000028267} OS=Monopterus albus (Swamp eel) PE=4	Ras-related protein Rab-37 Precursor OS=Homo sapiens (Human) Name=RAB37 PE=1	Ras family	[R] KOG0083 GTPase Rab26/Rab37, small G protein superfamily
Mon0082770.1	gnrh2	chr4	49389988	49391145	+	progonadoliberin-2 [Scophthalmus maximus] >ART91065.1 chicken-type gonadotropin-releasing hormone-II [Scophthalmus maximus]	Gonadoliberin {ECO:0000256|RuleBase:RU000635} OS=Monopterus albus (Swamp eel) Name=GnRH2 {ECO:0000313|EMBL:AXY40112.1} PE=3	Progonadoliberin-2 Progonadoliberin II Gonadoliberin-2 Gonadoliberin II Gonadotropin-releasing hormone II Short=GnRH II Luliberin II Luteinizing hormone-releasing hormone II Short=LH-RH II GnRH-associated peptide 2 GnRH-associated peptide II Precursor OS=Dicentrarchus labrax (European seabass) (Morone labrax) Name=gnrh2 PE=3	Gonadotropin-releasing hormone	N/A
Mon0198200.1	vasa	chr10	2157438	2172803	+	probable ATP-dependent RNA helicase DDX4 isoform X1 [Thunnus maccoyii] >XP_042260367.1 probable ATP-dependent RNA helicase DDX4 isoform X1 [Thunnus maccoyii] >XP_042260368.1 probable ATP-dependent RNA helicase DDX4 isoform X1 [Thunnus maccoyii] >XP_042260369.1 probable ATP-dependent RNA helicase DDX4 isoform X1 [Thunnus maccoyii] >AKA59814.1 vasa [Thunnus maccoyii]	Vasa-like protein {ECO:0000313|EMBL:ABA54551.1} OS=Monopterus albus (Swamp eel) Name=vas {ECO:0000313|EMBL:ABA54551.1} PE=2	Probable ATP-dependent RNA helicase DDX4 EC=3.6.4.13 {ECO:0000250|UniProtKB:Q61496} DEAD box protein 4 Vasa homolog OS=Macaca fascicularis (Crab-eating macaque) (Cynomolgus monkey) Name=DDX4 ORFNames=QtsA-21246 PE=2	Helicase conserved C-terminal domain	[A] KOG0335 ATP-dependent RNA helicase
Mon0195530.1	vasa	chr11	40497613	40504462	-	probable ATP-dependent RNA helicase DDX4 isoform X1 [Thunnus maccoyii] >XP_042260367.1 probable ATP-dependent RNA helicase DDX4 isoform X1 [Thunnus maccoyii] >XP_042260368.1 probable ATP-dependent RNA helicase DDX4 isoform X1 [Thunnus maccoyii] >XP_042260369.1 probable ATP-dependent RNA helicase DDX4 isoform X1 [Thunnus maccoyii] >AKA59814.1 vasa [Thunnus maccoyii]	Vasa-like protein {ECO:0000313|EMBL:ABA54551.1} OS=Monopterus albus (Swamp eel) Name=vas {ECO:0000313|EMBL:ABA54551.1} PE=2	Probable ATP-dependent RNA helicase DDX4 EC=3.6.4.13 {ECO:0000250|UniProtKB:Q61496} DEAD box protein 4 Vasa homolog OS=Macaca fascicularis (Crab-eating macaque) (Cynomolgus monkey) Name=DDX4 ORFNames=QtsA-21246 PE=2	DEAD/DEAH box helicase	[A] KOG0335 ATP-dependent RNA helicase
Mon0039570.1	sox17	chr1	62002351	62004425	+	transcription factor SOX-17 [Monopterus albus]	Uncharacterized protein {ECO:0000313|Ensembl:ENSMALP00000024092} OS=Monopterus albus (Swamp eel) PE=4	Transcription factor Sox-17-alpha {ECO:0000250|UniProtKB:Q3KQ35} Short=Sox17alpha {ECO:0000312|EMBL:AAT71996.1} Short=tSox17alpha {ECO:0000303|PubMed:12508233} OS=Xenopus tropicalis (Western clawed frog) (Silurana tropicalis) ORFNames=TNeu118d15.1 PE=2	HMG (high mobility group) box	[K] KOG0527 HMG-box transcription factor
Mon0150660.1	cyp17	chr7	8052807	8062546	-	cytochrome P450 CYP17-a2 [Monopterus albus]	Cytochrome P450 CYP17-a2 {ECO:0000313|EMBL:AAP57513.1} OS=Monopterus albus (Swamp eel) Name=Cyp17 {ECO:0000313|EMBL:AAP57513.1} PE=2	Steroid 17-alpha-hydroxylase/17,20 lyase EC=1.14.14.19 {ECO:0000250|UniProtKB:P05093} EC=1.14.14.32 {ECO:0000250|UniProtKB:P05093} 17-alpha-hydroxyprogesterone aldolase CYPXVII Cytochrome P450 17A1 Cytochrome P450-C17 Short=Cytochrome P450c17 OS=Oncorhynchus mykiss (Rainbow trout) (Salmo gairdneri) Name=cyp17a1 Synonyms=cyp17 PE=2	Cytochrome P450	[Q] KOG0156 Cytochrome P450 CYP2 subfamily
Mon0150730.1	cyp17	chr7	8407591	8418319	+	steroid 17-alpha-hydroxylase/17,20 lyase [Monopterus albus]	Cytochrome P450 CYP17-a2 {ECO:0000313|EMBL:AAP57513.1} OS=Monopterus albus (Swamp eel) Name=Cyp17 {ECO:0000313|EMBL:AAP57513.1} PE=2	Steroid 17-alpha-hydroxylase/17,20 lyase EC=1.14.14.19 {ECO:0000250|UniProtKB:P05093} EC=1.14.14.32 {ECO:0000250|UniProtKB:P05093} 17-alpha-hydroxyprogesterone aldolase CYPXVII Cytochrome P450 17A1 Cytochrome P450-C17 Short=Cytochrome P450c17 OS=Oncorhynchus mykiss (Rainbow trout) (Salmo gairdneri) Name=cyp17a1 Synonyms=cyp17 PE=2	Cytochrome P450	[Q] KOG0156 Cytochrome P450 CYP2 subfamily
Mon0191200.1	eral1	chr11	21996708	22013646	-	estrogen receptor alpha [Monopterus albus]	Estrogen receptor {ECO:0000256|PIRNR:PIRNR002527} Short=ER {ECO:0000256|PIRNR:PIRNR002527} ER-alpha {ECO:0000256|PIRNR:PIRNR002527} Estradiol receptor {ECO:0000256|PIRNR:PIRNR002527} Nuclear receptor subfamily 3 group A member 1 {ECO:0000256|PIRNR:PIRNR002527} OS=Monopterus albus (Swamp eel) PE=2	Estrogen receptor Short=ER ER-alpha Estradiol receptor Nuclear receptor subfamily 3 group A member 1 OS=Pagrus major (Red sea bream) (Chrysophrys major) Name=esr1 Synonyms=esr, nr3a1 PE=2	Oestrogen receptor	[T] KOG3575 FOG: Hormone receptors
Mon0213330.1	ar	chr12	12086608	12116219	+	androgen receptor [Anabas testudineus]	Uncharacterized protein {ECO:0000313|Ensembl:ENSMALP00000030530} OS=Monopterus albus (Swamp eel) Name=AR {ECO:0000313|Ensembl:ENSMALP00000030530} PE=4	Androgen receptor Dihydrotestosterone receptor Nuclear receptor subfamily 3 group C member 4 OS=Rattus norvegicus (Rat) Name=Ar Synonyms=Nr3c4 PE=1	Ligand-binding domain of nuclear hormone receptor	[T] KOG3575 FOG: Hormone receptors
Mon0074510.1	igf1r	chr4	22659504	22733874	-	PREDICTED: insulin-like growth factor 1 receptor isoform X1 [Lates calcarifer]	Uncharacterized protein {ECO:0000313|Ensembl:ENSMALP00000011329} OS=Monopterus albus (Swamp eel) PE=4	Insulin-like growth factor 1 receptor EC=2.7.10.1 Insulin-like growth factor I receptor Short=IGF-I receptor Insulin-like growth factor 1 receptor alpha chain Insulin-like growth factor 1 receptor beta chain Precursor OS=Homo sapiens (Human) Name=IGF1R PE=1	Furin-like cysteine rich region	[T] KOG4258 Insulin/growth factor receptor (contains protein kinase domain)
Mon0134410.1	igf1r	chr8	11825307	11890789	-	insulin-like growth factor 1 receptor isoform X1 [Monopterus albus] >XP_020472839.1 insulin-like growth factor 1 receptor isoform X1 [Monopterus albus]	Uncharacterized protein {ECO:0000313|Ensembl:ENSMALP00000001453} OS=Monopterus albus (Swamp eel) PE=4	Insulin-like growth factor 1 receptor EC=2.7.10.1 Insulin-like growth factor I receptor Short=IGF-I receptor Insulin-like growth factor 1 receptor alpha chain Insulin-like growth factor 1 receptor beta chain Precursor OS=Homo sapiens (Human) Name=IGF1R PE=1	Receptor L domain	[T] KOG4258 Insulin/growth factor receptor (contains protein kinase domain)
