# Supplementary material for: Chromosome-Scale, Haplotype-Resolved Genome Assembly of Non-Sex-Reversal Females of Swamp Eel Using High-Fidelity Long Reads and Hi-C Data
Source: Front Genet. 2022 May 18;13:903185. doi: 10.3389/fgene.2022.903185 (PMC9165713; doi:10.3389/fgene.2022.903185)
Supplement: Supplementary file 15 [file Table8.xls]

## Sheet: Sheet1
Supplementary Table S8. Statistics of gene function annotation in the sex-non-reversal assembly genome
	Number	Percent (%)
Total	22704	100
Annotated	22281	98.14
NR	22216	97.85
TrEMBL	22066	97.19
KEGG	21813	96.08
InterPro	20356	89.66
Swissprot	19516	85.96
Pfam	19640	86.5
KOG	18018	79.36
GO	15457	68.08
Unannotated	423	1.86
