# Supplementary material for: Chromosome-Scale, Haplotype-Resolved Genome Assembly of Non-Sex-Reversal Females of Swamp Eel Using High-Fidelity Long Reads and Hi-C Data
Source: Front Genet. 2022 May 18;13:903185. doi: 10.3389/fgene.2022.903185 (PMC9165713; doi:10.3389/fgene.2022.903185)
Supplement: Supplementary file 17 [file Table9.xls]

## Sheet: Sheet1
Supplementary Table S9. Summary of SyRI structural annotation between Mal.V1-CLR and Mal. V2-NSR
Variant_type	Count	Mal.V1-CLR (bp)	Mal.V2-NSR (bp)
Syntenic regions	652	703045061	706918395
Inversions	268	15245974	15872762
Translocations	540	4786921	4929820
Duplications (V1-CLR)	137	1495871	-
Duplications (V2-NSR)	890	-	4376081
Not aligned (V1-CLR)	1255	70548815	-
Not aligned (V2-NSR)	2035	-	81824335
